# Supplementary material for: Immunohistochemical and Molecular Genetic Analysis of Canine Digital Mast Cell Tumours
Source: Animals (Basel). 2023 May 19;13(10):1694. doi: 10.3390/ani13101694 (PMC10215161; doi:10.3390/ani13101694)
Supplement: Supplementary file 1 [file animals-13-01694-s001.zip]

Archive with 1 entries (1 files):
- animals-2308881-supplementary.xlsx
