# Supplementary material for: Immunohistochemical and Molecular Genetic Analysis of Canine Digital Mast Cell Tumours
Source: Animals (Basel). 2023 May 19;13(10):1694. doi: 10.3390/ani13101694 (PMC10215161; doi:10.3390/ani13101694)
Supplement: Supplementary file 1 [file animals-13-01694-s001.zip › animals-2308881-supplementary.xlsx]

## Sheet: Tabelle1
Supplementary Table S1: Mutational analysis, histological and immunohistochemical findings and case description of dogs with digital mast cell tumours (n = 68)
animal no.	mutations in c-kit	mitotic figures/HPF	mitotic figures/10 HPF	multinuclear cells/10 HPF	cells with bizarre nuclei/10 HPF	karyomegaly	Patnaik	Kiupel	KIT pattern	Ki67 count	gender	breed	age (years)	affected limb (front/hind)	affected limb (left/right)	tumour diameter (cm)	tumour margin
1		0	0	0	0	< 10 %	1	low	2	8.4	F	Pug Dog	4	n.a.	n.a.	0.8	infiltrated
2		0	0	0	0	< 10 %	1	low	1	35	F	Mongrel	8	hind	right	0.5	narrow (< 3 mm)
3	ITD ex. 11	1	5	0	0	> 10 %	2	high	3	49.2	F	French Bulldog	3	n.a.	n.a.	1.6	infiltrated
4		0	0	0	0	< 10 %	2	low	2	24	M	French Bulldog	5	hind	left	1.5	infiltrated
5		1	2	0	0	< 10 %	2	low	3	6	F	Mongrel	8	n.a.	n.a.	1	clean
6	SNP int. 11	1	2	0	2	< 10 %	2	low	3	29.6	F	Puli	10	hind	left	1.4	clean
7		0	0	0	0	< 10 %	2	low	3	5.8	MC	Bernese Mountain Dog	6	hind	right	4	clean
8		2	3	0	0	< 10 %	2	low	3	31	M	German Sheperd	8	front	left	2.8	narrow (< 3 mm)
9		0	0	0	0	< 10 %	2	low	3	n.a.	FS	Labrador Retriever	4	hind	left	2.1	clean
10		2	3	0	0	< 10 %	2	low	3	4.6	M	Mongrel	n.a.	front	left	5.7	narrow (< 3 mm)
11		1	3	0	2	< 10 %	2	low	3	25.8	FS	Golden Retriever	13	n.a.	n.a.	2.1	infiltrated
12		3	7	2	3	> 10 %	3	high	3	5.6	M	Bullmastiff	8	n.a.	n.a.	4.1	clean
13		2	4	0	0	< 10 %	2	low	3	21.6	F	English Toy Terrier	9	hind	left	0.7	infiltrated
14		0	0	0	0	< 10 %	1	low	3	4.6	F	Labrador Retriever	11	hind	left	2.6	infiltrated
15		0	1	0	0	< 10 %	1	low	1	23.6	M	Havanese	11	n.a.	n.a.	2.5	clean
16		0	4	0	2	< 10 %	2	low	3	35.4	F	Bernese Mountain Dog	7	front	left	3.5	clean
17	ITD ex. 11 + SNP int. 11	3	7	0	5	< 10 %	3	high	2	55.4	FS	Beagle	11	front	right	2.8	clean
18		2	2	0	0	< 10 %	2	low	3	n.a.	MC	Labrador Retriever	6	n.a.	n.a.	1	narrow (< 3 mm)
19		1	1	0	1	< 10 %	2	low	3	6.4	M	Boston Terrier	4	front	right	1	infiltrated
20	ITD ex. 11 + SNP int. 11	1	1	0	0	< 10 %	2	low	3	29.2	MC	Munsterlander	8	n.a.	n.a.	2.1	clean
21	c.2020G > A ex. 14	0	1	0	0	< 10 %	1	low	1	6	FS	Boxer	5	front	right	3.6	clean
22	SNP int. 11	0	3	0	0	< 10 %	2	low	1	25.6	M	Jack Russell Terrier	11	n.a.	n.a.	3.5	infiltrated
23		0	0	0	0	< 10 %	2	low	1	31.2	M	Labrador Retriever	10	front	left	5.7	infiltrated
24		0	0	2	3	< 10 %	2	high	3	n.a.	M	French Bulldog	3	front	left	3.6	infiltrated
25	SNP int. 11	2	3	0	1	< 10 %	2	low	1	13	MC	Mongrel	2	front	left	2.5	infiltrated
26		4	9	1	5	> 10 %	3	high	1	29.6	F	Cocker Spaniel	12	hind	right	5	infiltrated
27	ITD ex. 11	3	6	0	5	< 10 %	3	high	3	77.2	F	Mongrel	9	front	right	2.3	clean
28	SNP int. 11	0	0	0	0	< 10 %	1	low	3	51.2	FS	French Bulldog	7	front	left	1.1	clean
29		1	2	0	2	< 10 %	2	low	3	31.6	M	Boxer	8	n.a.	n.a.	2.3	clean
30	SNP int. 11	0	0	0	0	< 10 %	2	low	1	1.4	FS	American Staffordshire Terrier	12	hind	left	2	narrow (< 3 mm)
31		0	0	0	0	< 10 %	2	low	3	21	M	Boxer	8	front	right	7	infiltrated
32	ITD ex. 11	3	7	0	3	> 10 %	3	high	2	58.4	FS	French Bulldog	4	front	left	2.1	clean
33		3	7	0	4	> 10 %	3	high	3	12.8	F	Boxer	7	front	left	2.5	clean
34		1	1	0	0	< 10 %	2	low	1	28.6	FS	Mongrel	6	hind	right	1.6	infiltrated
35		0	0	0	0	< 10 %	1	low	1	17.6	M	Boxer	8	n.a.	n.a.	3.8	infiltrated
36	SNP int. 11	1	2	0	0	< 10 %	2	low	3	55.4	F	Briard	11	front	left	3	clean
37		0	0	0	0	< 10 %	1	low	1	38.8	FS	Maltese	10	front	left	2.5	clean
38	SNP int. 11	0	0	0	0	< 10 %	2	low	1	13.6	M	Golden Retriever	3	front	right	2.5	clean
39		1	1	0	1	< 10 %	2	low	1	39.4	M	Coton de Tuléar	9	front	left	4.7	infiltrated
40		0	0	0	0	< 10 %	2	low	1	9.6	MC	Golden Retriever	9	front	right	2.5	infiltrated
41	SNP ex. 11 + int. 11	0	0	0	0	< 10 %	1	low	1	15.8	MC	Mongrel	9	front	left	1.4	infiltrated
42		1	1	0	0	< 10 %	2	low	3	34.2	M	Labrador Retriever	5	front	left	4.5	infiltrated
43	SNP int. 11	0	0	0	0	< 10 %	2	low	3	54.4	M	Pug Dog	4	hind	right	2.4	clean
44		1	2	0	0	< 10 %	2	low	1	74.4	M	Siberian Husky	11	hind	left	3.3	infiltrated
45	ITD ex. 11	1	1	0	0	< 10 %	2	low	3	54.8	FS	Mongrel	14	hind	right	3.6	clean
46	SNP int. 11	0	0	0	0	< 10 %	1	low	3	20.2	M	Pug Dog	5	front	left	5.4	infiltrated
47	ITD ex. 11	1	3	0	0	< 10 %	2	low	2	44.6	M	Bracke	15	front	left	4.6	infiltrated
48		0	0	0	0	< 10 %	2	low	3	26.8	F	Mongrel	8	front	left	3.6	clean
49	SNP ex. 11 + int. 11	0	0	0	0	< 10 %	2	low	1	15.4	M	Pug Dog	5	front	left	1.8	clean
50	ITD ex. 11	4	8	2	4	< 10 %	3	high	3	28	F	French Bulldog	8	front	left	2.4	infiltrated
51		0	0	0	0	< 10 %	1	low	2	29	F	German Sheperd	7	hind	left	1.9	clean
52		1	1	0	0	< 10 %	2	low	1	4.8	MC	Dogo Argentino	6	front	left	3.4	infiltrated
53		1	2	0	0	< 10 %	2	low	1	29.2	M	Yorkshire Terrier	3	hind	left	0.8	clean
54		0	0	0	1	< 10 %	2	low	3	7.8	F	Labrador Retriever	10	front	left	1.9	infiltrated
55		0	0	0	0	< 10 %	2	low	1	10.4	MC	French Bulldog	12	front	right	2.2	infiltrated
56		0	0	0	0	< 10 %	1	low	1	20.2	MC	Yorkshire Terrier	11	front	right	1.1	clean
57	SNP int. 11	0	0	0	0	< 10 %	2	low	2	24.4	MC	Golden Retriever	10	front	left	2.5	clean
58		0	0	0	1	< 10 %	2	low	3	6.6	F	Boxer	10	n.a.	n.a.	6.7	infiltrated
59		2	3	0	0	< 10 %	2	low	1	5.8	M	Labrador Retriever	10	front	left	3	infiltrated
60		0	0	0	0	< 10 %	1	low	1	7	F	Chihuahua	13	front	left	0.2	infiltrated
61		0	0	0	0	< 10 %	1	low	1	31.8	F	Mongrel	9	hind	right	2	clean
62	SNP int. 11	1	2	0	0	< 10 %	2	low	2	9.2	FS	Mongrel	9	hind	left	3.4	clean
63		1	1	0	0	< 10 %	2	low	2	6.4	F	Border Collie	7	front	left	1.8	infiltrated
64	SNP int. 11	1	2	0	0	< 10 %	2	low	1	24.6	FS	Golden Retriever	12	hind	right	3.9	infiltrated
65		1	2	1	0	< 10 %	2	low	1	5	M	Pug Dog	8	n.a.	n.a.	1.7	infiltrated
66		1	2	0	0	< 10 %	2	low	3	25	F	Mongrel	12	front	left	4	narrow (< 3 mm)
67		0	0	0	0	< 10 %	2	low	1	7.8	MC	Mongrel	7	n.a.	n.a.	2.4	infiltrated
68		0	0	0	0	< 10 %	1	low	1	5.4	M	Golden Retriever	4	hind	left	2	clean
Abbreviations: SNP: single nucleotide polymorphism; ITD: internal tandem duplication; ex.: exon; int.: intron; HPF: high power field; F: female; FS: female spayed; M: male; MC: male castrated; n.a.: not available.
